# Supplementary material for: Efficacy of the Adjunct Use of Povidone-Iodine or Sodium Hypochlorite with Non-Surgical Management of Periodontitis: A Systematic Review and Meta-Analysis
Source: J Clin Med. 2022 Nov 7;11(21):6593. doi: 10.3390/jcm11216593 (PMC9658783; doi:10.3390/jcm11216593)
Supplement: Supplementary file 1 [file jcm-11-06593-s001.zip]

Archive with 14 entries (14 files):
- Supp Figure S1.jpg
- Supp Figure S10.jpg
- Supp Figure S11.jpg
- Supp Figure S12.jpg
- Supp Figure S13.jpg
- Supp Figure S2.jpg
- Supp Figure S3.jpg
- Supp Figure S4.jpg
- Supp Figure S5.jpg
- Supp Figure S6.jpg
- Supp Figure S7.jpg
- Supp Figure S8.jpg
- Supp Figure S9.jpg
- Supplementary Table S1 .pdf
